# Supplementary material for: Methylation and worker reproduction in the bumble-bee (Bombus terrestris)
Source: Proc Biol Sci. 2014 Apr 7;281(1780):20132502. doi: 10.1098/rspb.2013.2502 (PMC4027386; doi:10.1098/rspb.2013.2502)
Supplement: Raw data [file rspb20132502supp2.xls]

## Sheet: Behaviour
day	treatment	box	time	Attack	Darting	Buzzing	Pumping
1	1	1	1	25	2	6	0
1	1	2	1	18	4	6	1
1	1	3	1	32	0	5	0
1	1	4	1	13	1	4	2
1	0	5	1	26	3	7	1
1	0	6	1	13	4	2	2
1	0	7	1	18	5	7	0
1	0	8	1	24	0	9	2
1	1	1	5	26	3	5	0
1	1	2	5	21	6	12	3
1	1	3	5	36	4	7	1
1	1	4	5	19	0	9	1
1	0	5	5	27	1	7	0
1	0	6	5	23	1	10	0
1	0	7	5	34	3	6	1
1	0	8	5	15	1	0	0
1	1	1	9	17	0	5	1
1	1	2	9	7	1	6	0
1	1	3	9	19	3	4	1
1	1	4	9	26	0	8	2
1	0	5	9	12	3	7	0
1	0	6	9	6	4	4	1
1	0	7	9	18	0	0	0
1	0	8	9	11	2	5	0
2	1	1	25	12	5	8	0
2	1	2	25	23	6	3	1
2	1	3	25	32	5	5	2
2	1	4	25	38	1	8	1
2	0	5	25	21	1	6	0
2	0	6	25	27	6	12	1
2	0	7	25	12	6	4	0
2	0	8	25	16	0	7	0
2	1	1	29	16	3	16	0
2	1	2	29	39	0	10	3
2	1	3	29	26	6	6	1
2	1	4	29	29	7	5	4
2	0	5	29	22	4	2	0
2	0	6	29	19	1	1	0
2	0	7	29	26	0	7	0
2	0	8	29	23	0	14	1
2	1	1	33	42	2	6	1
2	1	2	33	19	0	8	3
2	1	3	33	34	8	2	0
2	1	4	33	26	1	9	0
2	0	5	33	26	7	8	1
2	0	6	33	14	0	3	3
2	0	7	33	23	5	2	1
2	0	8	33	9	0	0	0
3	1	1	49	33	2	7	0
3	1	2	49	27	1	3	4
3	1	3	49	31	0	11	0
3	1	4	49	21	7	6	1
3	0	5	49	22	1	4	1
3	0	6	49	16	1	0	0
3	0	7	49	24	3	8	2
3	0	8	49	17	0	3	0
3	1	1	53	29	3	5	1
3	1	2	53	26	8	7	0
3	1	3	53	37	6	7	4
3	1	4	53	26	4	16	3
3	0	5	53	24	2	3	1
3	0	6	53	18	0	8	0
3	0	7	53	27	3	11	0
3	0	8	53	20	1	6	0
3	1	1	57	43	0	6	0
3	1	2	57	31	4	11	2
3	1	3	57	27	1	3	4
3	1	4	57	23	0	7	1
3	0	5	57	31	1	9	1
3	0	6	57	23	0	3	2
3	0	7	57	17	0	3	0
3	0	8	57	21	2	1	0
4	1	1	73	21	6	4	1
4	1	2	73	15	3	9	0
4	1	3	73	10	3	15	0
4	1	4	73	14	4	7	1
4	0	5	73	20	1	11	0
4	0	6	73	16	0	9	0
4	0	7	73	13	3	6	1
4	0	8	73	9	0	7	1
4	1	1	77	23	0	0	1
4	1	2	77	27	1	11	0
4	1	3	77	12	0	24	0
4	1	4	77	27	4	12	0
4	0	5	77	15	3	3	0
4	0	6	77	16	1	8	2
4	0	7	77	8	0	8	0
4	0	8	77	11	1	16	0
4	1	1	81	13	4	9	0
4	1	2	81	18	0	2	3
4	1	3	81	21	2	3	0
4	1	4	81	22	1	7	0
4	0	5	81	21	0	0	0
4	0	6	81	9	1	11	0
4	0	7	81	8	0	7	0
4	0	8	81	7	0	3	0
5	1	1	97	9	2	9	1
5	1	2	97	6	1	25	0
5	1	3	97	17	0	14	0
5	1	4	97	11	0	27	0
5	0	5	97	6	0	14	0
5	0	6	97	1	2	10	0
5	0	7	97	0	0	13	0
5	0	8	97	3	0	11	1
5	1	1	101	3	1	5	0
5	1	2	101	7	2	9	0
5	1	3	101	12	0	10	1
5	1	4	101	6	0	28	0
5	0	5	101	4	0	29	0
5	0	6	101	3	1	7	0
5	0	7	101	2	0	6	0
5	0	8	101	5	0	11	0
5	1	1	105	2	0	11	0
5	1	2	105	4	3	48	0
5	1	3	105	1	2	6	0
5	1	4	105	0	1	0	0
5	0	5	105	0	0	7	0
5	0	6	105	2	0	2	0
5	0	7	105	0	0	3	0
5	0	8	105	3	0	0	0
6	1	1	121	1	1	68	0
6	1	2	121	2	0	6	0
6	1	3	121	6	0	3	0
6	1	4	121	3	0	2	0
6	0	5	121	1	0	7	0
6	0	6	121	0	0	2	0
6	0	7	121	0	0	2	0
6	0	8	121	2	1	0	0
6	1	1	125	3	1	4	0
6	1	2	125	4	0	26	0
6	1	3	125	12	1	0	0
6	1	4	125	2	0	2	1
6	0	5	125	1	0	2	0
6	0	6	125	0	0	0	0
6	0	7	125	0	0	7	0
6	0	8	125	3	0	3	0
6	1	1	129	1	0	0	0
6	1	2	129	0	0	9	0
6	1	3	129	0	1	4	0
6	1	4	129	0	0	0	0
6	0	5	129	2	0	0	0
6	0	6	129	0	0	2	0
6	0	7	129	0	0	0	0
6	0	8	129	0	0	6	0

## Sheet: Ovary size
Box no.	Aza	BEEID	ovary	side	lifestage
1	1	1	0	1	2
1	1	2	0	1	2
1	1	3	0	1	2
1	1	4	0	1	2
1	1	5	1.2	1	2
2	1	6	0	1	2
2	1	7	0	1	2
2	1	8	0	1	2
2	1	9	0	1	2
2	1	10	0	1	2
3	1	11	0	1	2
3	1	12	0.7	1	2
3	1	13	0.8	1	2
3	1	14	0.3	1	2
3	1	15	0	1	2
4	1	16	1.1	1	2
4	1	17	0	1	2
4	1	18	0.5	1	2
4	1	19	0	1	2
4	1	20	0.7	1	2
5	0	21	0	1	2
5	0	22	0	1	2
5	0	23	0	1	2
5	0	24	0	1	2
5	0	25	0	1	2
6	0	26	3.2	1	2
6	0	27	0	1	2
6	0	28	0	1	2
6	0	29	1.8	1	2
6	0	30	0	1	2
7	0	31	0	1	2
7	0	32	2.3	1	2
7	0	33	0	1	2
7	0	34	0	1	2
7	0	35	0	1	2
8	0	36	2.1	1	2
8	0	37	0	1	2
8	0	38	0	1	2
8	0	39	0	1	2
8	0	40	0	1	2
1	1	1	0	2	2
1	1	2	0	2	2
1	1	3	0	2	2
1	1	4	0	2	2
1	1	5	0.7	2	2
2	1	6	0	2	2
2	1	7	0	2	2
2	1	8	0	2	2
2	1	9	0	2	2
2	1	10	0	2	2
3	1	11	0	2	2
3	1	12	1	2	2
3	1	13	0.8	2	2
3	1	14	0.1	2	2
3	1	15	0	2	2
4	1	16	1	2	2
4	1	17	0	2	2
4	1	18	0.4	2	2
4	1	19	0	2	2
4	1	20	0.9	2	2
5	0	21	0	2	2
5	0	22	0	2	2
5	0	23	0	2	2
5	0	24	0	2	2
5	0	25	0	2	2
6	0	26	2.8	2	2
6	0	27	0	2	2
6	0	28	0	2	2
6	0	29	2.1	2	2
6	0	30	0	2	2
7	0	31	0	2	2
7	0	32	2.1	2	2
7	0	33	0	2	2
7	0	34	0	2	2
7	0	35	0	2	2
8	0	36	2	2	2
8	0	37	0	2	2
8	0	38	0	2	2
8	0	39	0	2	2
8	0	40	0	2	2
9	1	41	2.5	1	1
9	1	42	3	1	1
9	1	43	0	1	1
9	1	44	0	1	1
9	1	45	0.5	1	1
10	1	46	1.8	1	1
10	1	47	2.1	1	1
10	1	48	1.5	1	1
10	1	49	1.8	1	1
10	1	50	1.2	1	1
11	1	51	1.9	1	1
11	1	52	0.4	1	1
11	1	53	1	1	1
11	1	54	1.2	1	1
11	1	55	0	1	1
12	1	56	1.2	1	1
12	1	57	1.3	1	1
12	1	58	0.3	1	1
12	1	59	1	1	1
12	1	60	1	1	1
13	0	61	0	1	1
13	0	62	1.2	1	1
13	0	63	0.2	1	1
13	0	64	1.3	1	1
13	0	65	2.3	1	1
14	0	66	0	1	1
14	0	67	1.8	1	1
14	0	68	0	1	1
14	0	69	0	1	1
14	0	70	0	1	1
15	0	71	2	1	1
15	0	72	0.3	1	1
15	0	73	0	1	1
15	0	74	1	1	1
15	0	75	1.9	1	1
16	0	76	0	1	1
16	0	77	0	1	1
16	0	78	0	1	1
16	0	79	1	1	1
16	0	80	0	1	1
9	1	41	2	2	1
9	1	42	0	2	1
9	1	43	0	2	1
9	1	44	0	2	1
9	1	45	0.3	2	1
10	1	46	1.4	2	1
10	1	47	2	2	1
10	1	48	1.7	2	1
10	1	49	1	2	1
10	1	50	1.5	2	1
11	1	51	1.4	2	1
11	1	52	0.6	2	1
11	1	53	0.9	2	1
11	1	54	1	2	1
11	1	55	0	2	1
12	1	56	1.8	2	1
12	1	57	1	2	1
12	1	58	0.4	2	1
12	1	59	1.2	2	1
12	1	60	0.7	2	1
13	0	61	0	2	1
13	0	62	0.8	2	1
13	0	63	0.3	2	1
13	0	64	0	2	1
13	0	65	2.5	2	1
14	0	66	0	2	1
14	0	67	2	2	1
14	0	68	0	2	1
14	0	69	0	2	1
14	0	70	0	2	1
15	0	71	1.8	2	1
15	0	72	0.2	2	1
15	0	73	0	2	1
15	0	74	0.9	2	1
15	0	75	2	2	1
16	0	76	0	2	1
16	0	77	0	2	1
16	0	78	0	2	1
16	0	79	0.9	2	1
16	0	80	0	2	1

## Sheet: MS-AFLP
			L1	L2	L3	L4	L5	L6	L7	L8	L9	L10	L11	L12	L13	L14	L15	L16	L17	L18	L19	L20	L21	L22	L23	L24	L25	L26	L27	L28	L29	L30	L31	L32	L33	L34	L35	L36	L37	L38	L39	L40	L41	L42	L43	L44	L45	L46	L47
RW	rw1	HPA	1	1	1	1	1	1	1	1	1	1	1	0	1	0	0	0	1	0	0	1	1	0	1	0	1	1	10	0	0	0	0	1	0	0	0	0	0	0	1	1	1	1	1	1	0	0	0
RW	rw1	MSP	1	0	1	1	1	1	1	1	1	1	1	0	1	0	0	0	1	0	0	1	1	0	1	1	1	1	1	1	0	0	0	1	0	0	0	0	0	0	1	1	1	1	1	1	0	0	0
BW	bw1	HPA	1	0	1	1	1	1	1	1	1	1	1	0	1	0	0	0	1	0	0	1	1	1	1	1	1	1	1	1	0	0	0	1	0	0	0	0	0	0	1	1	1	1	1	1	0	0	0
BW	bw1	MSP	1	0	1	1	1	1	1	1	1	1	1	0	1	0	0	0	1	0	0	1	1	1	1	1	1	1	1	1	0	0	0	1	0	0	0	0	0	0	1	1	1	1	1	1	0	0	0
CW	cw1	HPA	1	1	1	1	1	1	1	1	1	1	1	0	1	0	1	1	1	1	0	1	1	1	1	1	1	1	1	1	0	0	0	1	0	0	0	0	0	0	1	1	1	1	1	1	0	0	0
CW	cw1	MSP	1	1	1	1	1	1	1	1	1	1	1	0	1	1	1	1	1	1	0	1	1	1	1	1	1	1	1	1	0	0	0	1	0	0	0	0	0	0	1	1	1	1	1	1	0	0	0
RW	rw2	HPA	1	1	1	1	1	1	1	1	1	1	1	0	1	1	1	1	1	1	0	1	1	1	1	1	1	1	1	1	1	0	1	1	1	0	1	0	0	0	1	1	1	1	1	1	0	0	1
RW	rw2	MSP	1	0	1	1	1	1	1	1	1	1	1	0	1	0	1	1	1	0	0	1	1	1	1	1	1	1	1	1	1	0	1	1	1	0	1	0	0	0	1	1	1	1	1	1	0	0	1
BW	bw2	HPA	1	0	1	1	1	1	1	1	1	1	1	0	1	0	0	0	1	0	0	1	1	1	1	1	1	1	1	1	1	0	0	1	0	1	0	0	0	0	1	1	1	1	1	1	1	1	0
BW	bw2	MSP	1	0	1	1	1	1	1	1	1	1	1	0	1	0	0	0	1	0	0	1	1	1	1	1	1	1	1	1	1	0	0	1	0	1	0	1	1	1	1	1	1	1	1	1	1	1	0
CW	cw2	HPA	1	1	1	1	1	1	1	1	1	1	1	0	1	0	0	0	1	0	0	1	1	1	1	1	1	1	1	1	0	0	0	1	0	0	0	1	1	1	1	1	1	1	1	1	1	1	0
CW	cw2	MSP	1	1	0	1	1	1	1	1	1	1	1	0	1	0	0	1	1	0	0	1	1	1	1	1	1	1	1	1	0	0	0	1	0	0	0	1	1	1	1	1	1	1	1	1	1	1	0
RW	rw3	HPA	1	1	0	1	1	1	1	1	1	1	1	0	1	0	0	1	1	0	1	1	1	1	1	1	1	1	1	1	1	0	0	1	0	0	0	1	1	1	1	1	1	1	1	1	1	0	0
RW	rw3	MSP	1	1	0	1	1	1	1	1	1	1	1	0	1	0	0	0	1	0	0	1	1	1	1	1	1	1	1	1	0	0	0	1	0	0	0	1	1	1	1	1	1	1	1	1	1	0	0
BW	bw3	HPA	1	1	0	1	1	1	1	1	1	1	1	1	1	0	1	1	1	1	0	1	1	1	1	1	1	1	1	1	1	0	0	1	0	0	0	1	1	1	1	1	1	1	1	1	1	0	0
BW	bw3	MSP	1	1	0	1	1	1	1	1	1	1	1	1	1	1	1	1	1	1	0	1	1	1	1	1	1	1	1	1	1	0	0	1	0	0	0	1	1	1	1	1	1	1	1	1	1	0	1
CW	cw3	HPA	1	1	0	1	1	1	1	1	1	0	1	1	1	1	1	1	1	1	0	1	1	1	1	1	1	1	1	1	1	0	1	1	1	0	1	1	1	1	1	1	1	1	1	1	1	0	1
CW	cw3	MSP	1	1	0	1	1	1	1	1	1	0	1	0	1	0	1	1	1	1	0	1	1	1	1	1	1	1	1	1	1	0	1	1	0	0	1	1	1	1	1	1	1	1	1	1	1	0	1
BW	bw4	HPA	1	0	0	1	1	0	0	0	1	0	1	0	0	0	0	0	0	0	0	0	0	1	1	1	1	1	1	1	1	0	0	1	0	0	0	1	1	1	1	1	1	1	1	1	1	0	0
BW	bw4	MSP	1	0	0	0	1	0	0	0	1	0	1	0	0	0	0	0	0	0	0	0	0	1	1	1	1	1	1	1	1	0	0	1	0	0	0	1	1	1	1	1	1	1	1	1	1	0	0
[truncated: 199 more columns]

## Sheet: AIMS
	L0101	L0102	L0103	L0104	L0105	L0106	L0107	L0108	L0109	L0110	L0111	L0112	L0113	L0114	L0115	L0116	L0117	L0118	L0119	L0120	L0121	L0122	L0123	L0124	L0125	L0201	L0202	L0203	L0204	L0205	L0206	L0207	L0208	L0209	L0210	L0211	L0212	L0213	L0214	L0215	L0216	L0217	L0218	L0219	L0220	L0221	L0222	L0223	L0301
Control	1	0	1	1	1	0	1	0	1	1	0	1	0	1	0	0	0	0	0	0	0	0	0	0	0	1	1	1	1	1	0	1	1	0	1	0	1	1	1	1	1	1	0	1	0	0	0	0	1
Control	1	0	1	1	1	0	1	0	1	1	0	1	0	1	1	0	0	0	0	0	0	0	0	0	0	1	1	0	1	0	1	1	1	1	1	1	1	1	1	1	1	0	1	1	0	0	0	0	1
Control	1	0	1	1	1	0	1	0	1	1	1	1	0	0	1	0	0	0	0	0	0	0	0	0	0	1	1	0	1	1	0	1	1	0	1	1	0	1	1	0	1	1	1	0	0	0	0	0	1
Control	1	1	1	1	1	0	1	0	1	1	1	1	0	0	0	0	0	0	0	0	0	0	0	0	0	1	1	0	1	1	1	0	1	0	1	1	0	1	0	1	0	0	0	0	0	0	0	0	1
Control	1	0	1	1	1	0	1	1	1	1	0	1	1	1	1	1	1	1	1	0	0	0	0	0	0	1	1	0	1	1	0	1	1	0	1	0	1	1	0	1	1	0	0	0	0	0	0	0	1
Control	1	0	1	1	1	0	1	0	1	1	1	1	0	0	0	0	0	0	0	0	0	0	0	0	0	1	1	0	1	1	0	1	1	1	1	1	1	1	1	0	1	0	0	1	0	0	0	0	1
Control	1	0	1	1	1	0	1	0	1	1	0	1	0	1	0	0	0	0	0	0	0	0	0	0	0	1	1	0	1	1	1	1	1	0	1	0	0	0	0	0	1	1	0	0	0	0	0	0	1
Control	1	0	1	0	1	0	1	0	1	1	0	1	0	1	0	1	1	0	1	0	0	0	0	0	0	1	1	0	1	0	1	1	1	0	1	1	0	0	0	0	1	0	0	0	0	0	0	0	1
Control	1	0	1	0	1	0	1	0	1	1	0	1	1	1	1	0	0	0	0	1	0	0	0	0	0	1	1	0	1	1	1	1	1	0	1	1	1	0	0	0	1	0	0	1	0	0	0	0	1
Control	1	0	1	1	1	0	1	0	1	1	1	1	0	1	1	1	1	1	1	1	1	1	0	1	0	1	1	0	1	1	1	0	1	0	1	0	0	0	1	0	0	0	0	0	0	0	0	0	1
Control	1	0	1	0	1	0	1	0	1	0	1	1	0	1	0	1	0	1	0	1	1	0	1	0	1	1	1	0	1	1	0	1	1	0	1	0	1	0	1	0	1	1	0	0	0	0	0	0	1
Control	1	0	1	0	1	1	1	0	1	0	1	1	1	0	0	0	0	0	1	1	0	0	0	0	0	1	1	0	1	1	0	1	1	1	1	1	1	1	0	1	1	0	0	0	0	0	0	0	1
Control	1	0	1	0	1	0	1	0	1	0	1	1	1	0	0	0	0	0	0	0	0	0	0	0	0	1	1	0	1	0	0	1	1	1	1	0	1	1	0	1	1	0	1	0	0	0	0	0	1
Control	1	0	1	0	1	0	1	1	1	1	0	1	0	0	0	0	0	0	0	0	0	0	0	0	0	1	1	0	1	0	0	1	1	1	1	0	1	1	1	0	1	0	1	0	1	0	0	0	1
Control	1	0	1	0	1	0	1	0	1	1	0	1	1	0	1	1	0	1	0	0	0	0	0	0	0	1	1	0	1	0	0	1	1	1	1	0	1	1	0	0	1	0	1	1	1	0	0	0	1
Control	1	0	1	0	1	0	1	0	1	1	1	1	1	1	1	1	0	0	0	0	0	0	0	0	0	1	1	0	1	0	0	1	1	1	1	1	1	0	0	0	1	0	1	1	0	0	0	0	0
Control	1	0	1	0	1	0	1	1	1	1	0	1	1	1	0	1	1	1	0	0	0	0	0	0	0	1	1	0	1	0	0	1	1	1	1	0	1	1	1	1	1	0	0	0	0	0	0	0	1
Control	1	0	1	0	1	0	1	0	1	1	1	1	1	1	1	1	0	0	0	0	0	0	0	0	0	1	1	0	1	0	0	1	1	1	1	1	1	1	0	0	1	0	1	0	0	0	0	0	1
Control	1	0	1	0	1	0	1	0	1	1	1	1	1	1	1	1	1	1	0	0	0	0	0	0	0	1	0	0	1	0	0	1	1	1	1	0	1	0	1	0	0	0	0	0	0	0	0	0	1
Control	1	0	1	0	1	0	1	0	1	1	0	1	1	1	1	1	0	0	0	0	0	0	0	0	0	0	0	0	0	0	0	1	1	1	1	1	1	0	1	1	1	1	1	0	0	0	0	0	1
Decitabine	0	1	0	0	0	1	1	0	0	0	1	0	0	1	1	0	0	0	0	0	0	0	0	0	0	1	1	0	0	1	0	0	0	1	1	0	1	1	1	1	1	1	0	1	1	0	1	0	1
Decitabine	0	1	0	0	0	1	1	0	0	0	1	0	0	1	0	0	1	0	0	0	0	0	0	0	0	1	1	0	0	1	0	0	1	1	1	0	1	1	1	1	1	1	0	1	0	0	0	0	1
Decitabine	0	1	0	0	0	1	1	0	0	0	1	0	0	1	1	0	1	1	0	0	0	0	0	0	0	1	1	0	0	1	1	0	0	1	1	0	1	1	1	1	1	1	1	1	0	1	0	0	1
Decitabine	0	1	0	0	0	1	1	0	0	0	1	0	0	1	1	0	1	0	0	0	0	0	0	0	0	1	1	0	0	1	0	0	0	1	1	0	1	1	1	1	1	1	1	1	1	1	0	0	1
Decitabine	0	1	0	0	0	1	1	0	0	0	1	0	0	1	1	0	1	0	0	0	0	0	0	0	0	1	1	0	0	1	1	0	1	1	1	0	1	1	0	1	1	1	1	1	0	1	1	1	1
Decitabine	0	1	0	0	0	0	1	0	0	0	1	0	0	0	0	0	0	0	0	0	0	0	0	0	0	1	1	0	0	1	1	0	1	1	1	0	1	1	1	0	0	1	1	0	0	0	0	0	1
Decitabine	0	1	0	0	0	0	1	0	0	0	1	0	0	0	0	0	0	0	0	0	0	0	0	0	0	1	1	0	0	1	0	0	1	1	1	0	1	1	0	0	0	0	0	1	0	0	0	0	1
Decitabine	0	1	0	0	0	0	1	0	0	0	1	0	0	1	0	0	0	0	0	0	0	0	0	0	0	1	1	0	0	1	0	0	1	1	1	0	1	1	1	1	1	1	1	1	0	0	0	0	1
Decitabine	0	1	0	0	0	0	1	0	0	0	1	0	0	1	0	0	0	0	0	0	0	0	0	0	0	1	1	0	0	1	1	0	1	1	1	1	1	1	0	0	1	1	1	1	1	1	1	0	1
Decitabine	0	1	0	0	0	0	1	0	0	0	1	0	0	1	1	1	0	1	0	0	0	0	0	0	0	1	1	0	0	1	0	0	1	1	0	0	1	1	0	0	0	0	0	1	0	0	0	0	1
Decitabine	1	1	1	0	1	1	1	1	1	0	1	0	0	0	0	0	0	0	0	0	0	0	0	0	0	1	1	1	1	1	1	1	1	1	1	0	1	0	0	1	0	1	0	0	0	0	0	0	1
Decitabine	1	1	1	0	1	1	1	1	1	0	1	0	0	0	0	0	0	0	0	0	0	0	0	0	0	1	1	0	1	1	1	1	1	1	0	0	0	0	0	1	0	1	1	0	0	0	0	0	1
Decitabine	1	1	1	0	1	1	1	1	1	0	1	0	0	0	0	0	0	0	0	0	0	0	0	0	0	1	1	0	1	1	1	1	0	0	0	0	1	0	0	0	0	1	0	0	0	0	0	0	1
Decitabine	1	1	1	0	1	1	1	1	1	0	1	0	0	1	0	0	0	0	0	0	0	0	0	0	0	1	1	1	1	1	1	1	0	0	1	0	1	0	1	0	0	1	1	1	0	0	0	0	1
Decitabine	1	1	1	1	1	1	1	1	1	1	1	1	1	1	1	0	0	0	0	0	0	0	0	0	0	1	1	0	1	1	1	1	0	1	1	1	0	1	1	0	0	1	0	1	0	0	0	0	1
Decitabine	1	1	1	0	1	1	1	1	1	1	0	0	0	0	0	0	0	0	0	0	0	0	0	0	0	1	1	0	1	1	1	1	1	1	1	0	1	1	1	0	1	0	1	0	0	1	0	0	1
Decitabine	1	1	1	0	1	1	1	1	1	1	0	0	0	0	0	0	0	0	0	0	0	0	0	0	0	1	1	0	1	1	1	1	1	1	0	0	0	0	0	1	0	1	0	0	0	0	0	0	1
Decitabine	1	1	1	0	1	1	1	1	0	1	0	1	0	1	0	0	0	0	0	0	0	0	0	0	0	1	1	0	1	1	1	1	1	1	1	1	1	0	1	1	1	0	1	1	1	0	0	0	1
Decitabine	1	1	1	0	1	1	1	1	0	0	0	0	0	0	0	0	0	0	0	0	0	0	0	0	0	1	1	0	1	1	1	1	1	1	1	1	0	1	1	1	0	1	0	0	0	0	0	0	1
Decitabine	1	1	1	0	1	1	1	1	1	0	0	1	1	0	0	0	0	0	0	0	0	0	0	0	0	1	1	0	1	1	1	1	1	1	1	1	1	0	0	1	0	0	1	1	1	0	0	0	0
[truncated: 13 more columns]
